# Supplementary material for: Air quality improvement during triple-lockdown in the coastal city of Kannur, Kerala to combat Covid-19 transmission
Source: PeerJ. 2020 Jul 31;8:e9642. doi: 10.7717/peerj.9642 (PMC7397983; doi:10.7717/peerj.9642)
Supplement: Supplemental Information 1 [file peerj-08-9642-s001.xls]

## Sheet: PM10
PM10
Time	Prelock	stdev	Lock	stdev	stdev	tripplelock
0.25	118.5	12	93.0435	8.5	60.45	8.5
0.5	120.4	12	92.1739	8.5	60.65	8.5
0.75	116.5	13	84.3478	6.4	56.95	6.4
1	114.2	14	80	5.5	56.49	5.5
1.25	110.2	13	78.2609	6.5	58.6	6.5
1.5	109.5	14	76.513	7.5	54.2	7.5
1.75	107.5	12	77.8522	8.2	48.6	8.2
2	112.4	13	78.0348	8.8	49.6	8.8
2.25	107.5	13	72.3652	9.5	53.82	9.5
2.5	106.2	14	71.5739	8.5	55.22	8.5
2.75	103.4	12	72.1739	9.6	49.74	9.6
3	101.2	13	72.2609	6.5	48.97	6.5
3.25	105.6	14	69.5652	8.8	51.56	8.8
3.5	105.548	12	74.7826	9.5	54.2	9.5
3.75	103.991	15	79.1304	9.5	56.2	9.5
4	100.87	11	80	7.8	60.2	7.8
4.25	101.739	10	74.2348	8.8	56.2	8.8
4.5	99.6609	12	71.1739	8.5	49.15	8.5
4.75	100.783	13	77.0783	9.3	49.5	9.3
5	95.6522	14	77.9043	9.5	46.8	9.5
5.25	97.3913	13	77.0087	7.5	51.2	7.5
5.5	99.1304	14	66.087	8.6	50.5	8.6
5.75	97.3913	15	61.7391	9.5	44.95	9.5
6	93.913	16.8	64.3478	9.5	43.39	9.5
6.25	98.2609	17	59.1304	10	47.67	8.5
6.5	101	18	63.5	11	48.26	7.6
6.75	106	19	66.7	12	42.45	9.5
7	109	18	67.8	14	41.64	8.6
7.25	111	19	69.2	15	45.2	9.2
7.5	115	20	70.4	14	42.2	8.2
7.75	118	20	69.4	15	44.2	7.5
8	120	22	68.2	15	46.2	7.5
8.25	123	21	67.5	14	42.2	7.6
8.5	126	20	68.4	15	40.2	6.5
8.75	127.8	19	67.2	14	45.2	6.5
9	127.2	20	69.2	13	41.2	8.5
9.25	126.4	21	70.2	12	46.2	8.5
9.5	124.5	19	70.9	14	42.2	7.4
9.75	122.1	18	68.4	12	48.2	9.6
10	120.7	17	65.2	15	49.2	8.5
10.25	118.5	18	62.1	14	50.2	6.8
10.5	114.5	19	60.4	14	49.6	8.2
10.75	113.4	16	62	15	50.1	7.5
11	111.7	15	58	15	49.4	7.6
11.25	110.4	17	55.6522	13	48.7	7.5
11.5	107.5	18	60	12	47.6	9.5
11.75	108.5	19	61.7391	13	48.2	8.5
12	105.2	17	66.9913	10	46.2	7.5
12.25	101.1	17	60.6348	12	46.2	9.6
12.5	96.5	16	63.5	10	50.2	8.5
12.75	94.2	16	69.5913	10	48.2	10
13	93.2	17	70.9652	9	44.2	8
13.25	91.1	15	61.5217	9	46.2	9
13.5	90.4	16	60.2087	9	43.2	10
13.75	87.5	14	64.5	8	50.2	7
14	86.4	15	58.5	8	48.2	8
14.25	82.2	16	55.6522	8	43.2	8
14.5	80.68	15	57.3913	9	46.2	9
14.75	80.74	14	60.7739	8	48.2	8
15	81.45	15	60.913	9	52.2	9
15.25	82.45	15	64.3478	7	46.2	7
15.5	84.68	16	66.087	8	44.2	8
15.75	87.5	14	59.1304	9	50.2	9
16	91.4	13	65.2174	6	52.2	6
16.25	96.8	12	60.8696	8	53.2	8
16.5	98.2	11	63.5	5	51.2	5
16.75	96.5	12	65.2174	8	50.2	8
17	97.5	13	66.9565	9	48.2	9
17.25	99.5	12	71.3044	8	46.2	8
17.5	94.5	14	69.5652	5	50.2	5
17.75	94.8783	11	65.2174	7	52.2	7
18	97.1913	12	59.1304	8	51.2	8
18.25	100.87	13	58.2609	9	49.2	9
18.5	104.348	10	65.2174	6	47.2	6
18.75	111.183	13	66.087	5	52.2	5
19	113.287	12	65.2174	8	53.2	8
19.25	111.304	11	62.6087	7	54.2	7
19.5	104.348	12	64.5	8	55.2	8
19.75	105.33	9	66.5	5	54.5	5
20	108.235	11	68.5	7	58.2	7
20.25	103.948	12	69.5	8	56.2	8
20.5	103.356	15	68.5	5	60.5	5
20.75	113.878	12	66.8	8	56.2	8
21	115.339	13	70.2	9	57.5	9
21.25	124.052	10	72.5	6	60.2	6
21.5	125.27	14	76.5	5	55.2	5
21.75	118.261	12	74.5	8	56.2	8
22	120	11	75.2	7	63.2	7
22.25	123.478	10	72.5	6	66.2	6
22.5	118.261	12	74.5	8	68.2	8
22.75	116.5	14	76.5	5	70.2	5
23	113.043	10	79.5	6	69.98	6
23.25	117.5	11	83.5	7	62.64	7
23.5	116.5	13	86.5	5	61.62	5
23.75	117.5	10	84.5	6	64.36	6
24	120.4	12	80.5	8	64.7	8

## Sheet: PM2.5
PM2.5
Time	Prelock	stdev	Lock	stdev	stdev	tripplelock
0.25	78.5	12	64.18	8	26.8	8.5
0.5	76.5	12	64.1	9	33.33	8.5
0.75	74.2	13	64.07	10	35.2	6.4
1	73.5	14	62	11	33.47	5.5
1.25	75.2	13	65	12	32.95	6.5
1.5	76.2	14	62	10	29.28	7.5
1.75	74.2	12	60	10	28.16	8.2
2	72.5	13	58.43	11	32.9	8.8
2.25	74.5	13	55.91	10	34.34	5
2.5	76.5	14	57.2	8	28.2	8.5
2.75	74.2	12	58.1	9	26.34	6
3	72.5	13	56.2	8	28	6.5
3.25	71.5	14	52.1	7	37	8.8
3.5	70.2	12	50.2	9	31	6
3.75	71.2	15	52.2	8	34	4
4	70.1	11	54.2	9	38	7.8
4.25	68.5	10	51.2	9	40	8.8
4.5	67.8	12	50.2	10	36.8	8.5
4.75	68	13	48.4	10	39	6
5	68	14	46.7	10	36.22	6
5.25	62.87	13	47.2	11	34.74	7.5
5.5	65.53	14	46.5	10	34.8	5
5.75	61	15	44.5	9	37.8	6
6	64	12	45.7	8	35.05	6
6.25	66.8	13	46.5	7	32.37	8.5
6.5	67.8	10	47.2	8	25.76	7.6
6.75	69.7	12	49.2	9	23.75	5
7	72.4	14	52.3	10	28	8.6
7.25	76.8	13	52.1	11	30	5
7.5	80.5	12.2	51.3	8	28	8.2
7.75	84.7	11.5	51.3	9	31	7.5
8	88.6	11.5	51.8	7	30	7.5
8.25	86.7	12	50.2	8	32.56	7.6
8.5	87.8	14	50.6	10	31	6.5
8.75	86.2	15	47.5	11	28	6.5
9	85.2	16	48.5	12	24	8.5
9.25	80.4	14	47.5	10	21	8.5
9.5	76.8	15	46	10	25.5	7.4
9.75	74.2	15	44.5	11	26.5	7
10	70.1	16	46.91	9	30.5	8.5
10.25	66.5	18	40.21	10	25.5	6.8
10.5	62.5	18	42.1	8	28.5	8.2
10.75	58.5	20	40.5	8	26.5	7.5
11	56.69	14	42.2	9	30.5	7.6
11.25	59.8	15	41.7	7	27.5	7.5
11.5	56.43	16	40.5	8	31.5	7
11.75	60	18	42	8	32.5	8.5
12	63.81	19	46	9	26.5	7.5
12.25	62.1	20	42.5	7	30.5	7
12.5	61.58	14	41	8	26.8	8.5
12.75	69.38	17	45	8	31	7
13	68.5	18	41	9	32.5	8
13.25	64.5	16	39.5	7	26.5	7
13.5	62.5	18	42.5	8	24.5	5
13.75	64.2	19	40	7	29.5	7
14	66.5	17	44	8	30.5	8
14.25	64.5	18	38.8	8	30.5	8
14.5	67.5	20	41	9	27.5	7
14.75	64.5	12	42	8	25.5	8
15	66.8	13	46	9	24.5	7
15.25	68.5	11	36	7	31.5	7
15.5	70.4	12	43	8	28.5	8
15.75	70.8	13	47	9	26.5	7
16	71.6	10	45	6	32.5	6
16.25	73.2	12	38	8	24.5	8
16.5	71.5	11	37	5	33.5	5
16.75	70.6	12	42	8	28.5	8
17	72.5	13	41	9	26.5	7
17.25	74.5	12	38	8	24.5	8
17.5	72.6	14	37.59	5	29.5	5
17.75	70.5	11	38.68	7	30.5	7
18	74.2	12	41	8	24.5	8
18.25	70.4	13	44	9	22.5	7
18.5	69.8	10	45.63	6	23.5	6
18.75	68.5	13	44.5	5	20.5	5
19	69.2	12	50.98	8	26.5	8
19.25	68	11	52.96	7	28.5	7
19.5	67.5	12	46.01	8	24.5	8
19.75	66.5	9	43.9	5	33	5
20	65.8	11	50.76	7	35	7
20.25	66.8	12	42.5	8	37	8
20.5	67.2	15	38.68	5	32	5
20.75	65.5	12	36	8	28	8
21	67.62	13	42.81	9	36	7
21.25	70.16	10	45.38	6	30	6
21.5	66.8	14	52	5	34	5
21.75	68	12	54	8	31	8
22	72	11	58	7	28	7
22.25	76	10	51	6	24	6
22.5	70	12	57	8	26	8
22.75	82	14	62	5	30	5
23	89	10	54	6	31	6
23.25	95	11	53	7	33	7
23.5	88	13	64	5	30	5
23.75	98	10	58	6	28	6
24	89	12	62	8	27	8

## Sheet: Ozone
Ozone
Time	Prelock	stdev	Lock	stdev	stdev	tripplelock
0.25	17.0833	1.4789	18.825	1.505	15	1.155
0.5	14.6667	1.4889	18.21	1.505	15.1667	1.155
0.75	15.4167	1.4889	17.65	1.505	15.5917	1.155
1	13.6667	1.4889	17.32	1.495	14.3333	1.145
1.25	14.5833	1.4789	16.52	1.505	14.25	1.155
1.5	12.9167	1.4878	15.625	1.505	15	1.155
1.75	14.0333	1.4978	15.7333	1.53	13.75	1.18
2	15.2417	1.4878	15.8917	1.52	13.1667	1.17
2.25	13.3	1.4878	15.01	1.52	12.5	1.17
2.5	14.85	1.5144	14.65	1.54	13.3333	1.19
2.75	14.8417	1.5144	13.1	1.53	11.6667	1.18
3	14.825	1.5244	11.25	1.53	11	1.18
3.25	12.9167	1.5678	10.4167	1.52	11.25	1.17
3.5	12.86	1.5667	9.6667	1.53	10.3333	1.18
3.75	13.1167	1.5767	9.15	1.53	11.25	1.18
4	11.8333	1.575	9.3333	1.53	10.3333	1.18
4.25	11.2667	1.585	8.85	1.52	9.8333	1.17
4.5	10.87	1.575	8.8333	1.53	9.6667	1.18
4.75	10.52	1.595	8.7667	1.53	9.5	1.18
5	10.21	1.6261	10.1667	1.56	9.3333	1.21
5.25	10.32	1.6761	8.75	1.55	8.75	1.2
5.5	10.42	1.7244	8.8333	1.55	9.5833	1.2
5.75	10.65	1.7544	8.6667	1.58	9.3333	1.23
6	10.85	1.8544	9.3333	1.58	9	1.23
6.25	11.24	1.8544	9.3333	1.59	8.1667	1.24
6.5	11.75	1.9711	8.75	1.6	8.5	1.25
6.75	12.01	2.0056	8.75	1.61	8.6667	1.26
7	12.34	2.3156	8.6667	1.81	9.5833	1.46
7.25	12.78	2.3456	10.4167	1.93	9.8333	1.58
7.5	13.3167	2.5356	10.4083	1.95	10.4167	1.6
7.75	15.7083	2.6489	11.8	2.03	11.5583	1.68
8	16.5833	3.5489	12.4583	2.07	13.4	1.72
8.25	17.3167	3.8322	13.3667	2.13	15.24	1.78
8.5	18.6667	3.8933	15.0583	2.22	16.64	1.87
8.75	20.6667	4.5333	16.8583	2.95	17.3333	2.6
9	21.8333	4.6083	20.6667	2.96	18.6667	2.61
9.25	23.25	4.695	22.4167	2.97	21.45	2.62
9.5	26.25	4.7283	24.5833	2.99	21.9833	2.64
9.75	29.8333	4.795	27.9167	3.03	23.1667	2.68
10	32.0917	4.865	32.4167	3.02	25.6667	2.84
10.25	32.9167	4.9028	35.4167	3.12	27.9167	2.87
10.5	35.4667	4.9939	37.0833	3.11	33.0833	3.04
10.75	37.4583	4.6139	41.5	3.12	37.0833	2.8
11	37.1833	4.7356	42.6667	3.21	38.7417	2.7
11.25	38.625	4.7789	45.4167	3.01	44.25	2.6
11.5	39.8333	4.7256	46.8333	2.8	46.5	2.5
11.75	40.1667	4.7656	47.3333	2.9	49.3417	2.8
12	41.5083	4.7556	48.0833	2.8	50.3583	2.9
12.25	42.6667	4.7789	49	2.9	51.9	2.8
12.5	43.1667	4.7272	48.8333	3	53.5	2.7
12.75	43.6667	4.6939	49.0833	2.9	53.9167	2.6
13	44.3333	4.7289	49	2.7	54.3333	2.5
13.25	44.8333	4.7222	49	2.8	55.1667	2.7
13.5	45.4167	4.7189	49.5833	3.1	55.3333	2.9
13.75	45.1667	4.7633	49.4167	3.1	54.75	3
14	46	4.7233	49.3333	2.9	54.5	2.8
14.25	45.1667	4.7444	49.25	2.8	54.9167	2.8
14.5	45.6667	4.7478	49	2.7	55.3333	2.6
14.75	45.4167	4.7444	48.8333	2.7	55.6667	2.4
15	45.0833	4.7478	48.5	2.8	55.3333	2.7
15.25	44.6667	4.7978	48.5833	2.9	54.9167	2.6
15.5	45.1083	4.7844	48.6667	2.7	55.0833	2.5
15.75	44.3333	4.6778	47.9167	2.9	54.5833	2.6
16	42	4.9711	47.5833	3	54	2.86
16.25	41	4.9144	47.0833	2.8	52.9167	3.03
16.5	38	4.8278	45.0833	2.9	51.75	3.1
16.75	36.1583	3.9378	44.225	3.1	49.6667	3.17
17	34.7417	3.8078	41.7583	2.8	47.5833	3.59
17.25	30.9083	3.1178	38.75	2.3	46.1667	2.89
17.5	29.6083	3.0211	35.4167	2.5	41.8333	2.77
17.75	27.5	2.9044	34.075	2.68	39.5833	2.33
18	24.925	2.79	31.5	2.48	36.25	2.13
18.25	22.4583	2.6667	29.35	2.38	33.5	2.03
18.5	20.6667	2.2667	26.1667	2.28	31.25	1.93
18.75	19.3333	2.1472	24.6667	2.24	27.9167	1.89
19	19.25	2.0672	22.0833	1.96	25.0833	1.61
19.25	18.0833	2.0339	20.8417	1.76	22.9167	1.41
19.5	17.0833	1.9939	20.6667	1.63	21	1.28
19.75	16.75	1.9239	19.75	1.59	20.1667	1.24
20	16.5	1.9106	20.175	1.58	19.3333	1.23
20.25	16	1.8439	19.0917	1.58	18.8333	1.23
20.5	14.8333	1.7806	16.75	1.57	17	1.22
20.75	14.6667	1.7406	16.5	1.58	16.75	1.23
21	14.9167	1.6572	16.75	1.58	16.5	1.23
21.25	15.25	1.6339	16.5	1.58	15.5	1.23
21.5	15.8333	1.6139	16.25	1.52	15.1667	1.17
21.75	16.1667	1.6239	16.8333	1.53	15.62	1.18
22	16.5833	1.5906	16.5	1.53	15.34	1.18
22.25	17	1.6006	15.5833	1.53	15.24	1.18
22.5	17.4167	1.6006	15.9167	1.52	15.41	1.17
22.75	16.4167	1.6106	16.75	1.52	15.35	1.17
23	16.0833	1.6206	16.4167	1.54	16.21	1.19
23.25	16.8333	1.4789	15.21	1.515	15.75	1.165
23.5	16.3333	1.4789	16.21	1.505	15.12	1.155
23.75	16.68	1.4789	17.41	1.505	15.42	1.155
24	16.45	1.4789	17.35	1.495	15.75	1.145

## Sheet: NO
NO
Time	Prelock	stdev	Lock	stdev	stdev	tripplelock
0.25	6.13	0.8	4.17	0.5	3.46	0.6
0.5	6.3	0.7	4.27	0.4	3.35	0.5
0.75	6.14	0.7	4.11	0.6	3.04	0.6
1	6.23	0.8	3.94	0.5	3.28	0.5
1.25	6.16	0.7	3.87	0.4	3.2	0.6
1.5	6.2	0.8	3.9	0.5	3.2	0.5
1.75	6.31	0.7	3.94	0.7	3.19	0.6
2	6.38	0.8	3.99	0.9	2.79	0.6
2.25	6.44	0.8	4.08	0.5	2.84	0.7
2.5	6.48	0.9	4.15	0.6	2.88	0.6
2.75	6.38	0.8	4.23	0.5	2.75	0.6
3	6.39	0.7	4.18	0.8	2.71	0.5
3.25	6.45	0.8	4.29	0.7	2.49	0.6
3.5	6.52	0.7	4.35	1	2.52	0.6
3.75	6.42	0.8	4.42	0.3	2.58	0.7
4	6.36	0.8	4.48	0.4	2.49	0.6
4.25	6.25	0.8	4.45	0.6	2.56	0.3
4.5	6.28	0.9	4.39	0.7	2.62	0.4
4.75	6.32	0.8	4.47	0.8	2.56	0.5
5	6.34	0.7	4.36	1	2.48	0.6
5.25	6.42	0.8	4.32	0.9	2.43	0.5
5.5	6.45	0.7	4.27	0.9	2.31	0.5
5.75	6.56	0.9	4.05	0.7	2.28	0.3
6	6.68	1	4.01	0.9	2.17	0.5
6.25	6.66	1.1	3.85	0.8	2.04	0.4
6.5	6.72	1.1	3.74	1	1.92	0.6
6.75	6.74	1.2	3.79	0.9	1.97	0.5
7	6.69	1.2	3.84	1.1	2.06	0.7
7.25	6.71	1.3	3.96	0.8	1.98	0.4
7.5	6.61	1.4	3.88	0.7	2.16	0.4
7.75	6.53	1.2	3.78	0.6	2.2	0.5
8	6.43	1.3	3.65	0.7	2.13	0.3
8.25	6.41	1.4	3.64	0.9	2.26	0.5
8.5	6.38	1.2	3.74	0.8	2.32	0.4
8.75	6.4	1.3	3.62	0.5	2.41	0.1
9	6.29	1.2	3.58	1.1	2.4	0.7
9.25	6.15	1.3	3.46	0.8	2.38	0.4
9.5	6.08	1.4	3.42	0.9	2.36	0.5
9.75	6.11	1.2	3.41	1.1	2.37	0.7
10	6.01	1.5	3.38	0.9	2.35	0.5
10.25	5.96	1.4	3.4	0.9	2.34	0.5
10.5	5.86	1.3	3.36	1.1	2.36	0.5
10.75	5.75	1.4	3.28	1	2.25	0.5
11	5.83	1.5	3.24	1	2.27	0.6
11.25	5.64	1.2	3.3	1	2.23	0.6
11.5	5.42	1.3	3.18	0.8	2.21	0.4
11.75	5.32	1.4	3.22	1.1	2.15	0.4
12	5.28	1.2	3.31	0.9	2.25	0.5
12.25	5.15	1.3	3.19	0.8	2.29	0.4
12.5	5.24	1.4	3.24	0.9	2.23	0.4
12.75	5.14	1.4	3.11	0.9	2.22	0.6
13	5.09	1.5	3.04	1	2.28	0.6
13.25	5.13	1.4	3.06	0.8	2.27	0.5
13.5	5.01	1.3	3.12	0.9	2.21	0.6
13.75	4.96	1.4	3.05	0.7	2.18	0.6
14	4.85	1.5	3.06	0.6	2.14	0.7
14.25	4.75	1.4	3.12	0.7	2.13	0.6
14.5	4.76	1.2	3.21	0.8	2.05	0.4
14.75	4.64	1.4	3.02	0.9	2.06	0.5
15	4.58	1.4	3.05	0.8	1.96	0.6
15.25	4.31	1.4	2.98	0.7	1.85	0.6
15.5	4.15	1	2.86	0.9	1.82	0.5
15.75	3.94	1.3	2.75	1	1.75	0.6
16	3.75	1.2	2.74	0.9	1.74	0.4
16.25	3.58	1.3	2.81	0.8	1.65	0.5
16.5	3.42	1.2	2.76	0.9	1.35	0.6
16.75	3.38	1.3	2.68	0.7	1.32	0.7
17	3.43	1.1	2.71	0.8	1.15	0.6
17.25	3.46	1	2.66	0.9	1.12	0.5
17.5	3.39	1.2	2.61	0.6	1.08	0.6
17.75	3.44	1.1	2.7	0.4	1.07	0.5
18	3.56	1.2	2.68	0.7	1.01	0.6
18.25	3.64	1.1	2.72	0.6	1.03	0.4
18.5	3.72	1.3	2.69	0.5	1.05	0.5
18.75	3.69	1.1	2.75	0.5	1.2	0.4
19	3.79	1.2	2.85	0.8	1.33	0.7
19.25	3.82	1	2.79	0.9	1.36	0.5
19.5	3.88	1.1	2.9	0.6	1.42	0.6
19.75	3.96	1	2.93	0.8	1.44	0.6
20	4.05	1.1	2.98	0.6	1.49	0.6
20.25	4.14	1	3.02	0.5	1.71	0.6
20.5	4.18	1	3.12	0.5	1.96	0.4
20.75	4.18	1.3	3.27	0.8	2.22	0.5
21	4.22	0.9	3.44	0.4	2.36	0.6
21.25	4.34	0.8	3.4	0.3	2.52	0.5
21.5	4.55	0.9	3.37	0.4	2.72	0.6
21.75	4.72	0.8	3.51	0.3	2.9	0.5
22	4.68	1.1	3.61	0.6	2.75	0.6
22.25	4.95	1.2	3.51	0.7	2.71	0.6
22.5	5.03	1	3.76	0.5	2.83	0.6
22.75	5.32	1	3.84	0.5	2.92	0.4
23	5.45	1.1	3.94	0.4	2.81	0.5
23.25	5.56	0.8	3.88	0.3	2.94	0.4
23.5	5.65	0.9	3.97	0.4	2.92	0.3
23.75	5.78	0.7	3.81	0.4	2.89	0.4
24	5.68	0.8	4.01	0.3	2.76	0.4

## Sheet: NO2
NO2
Time	Prelock	stdev	Lock	stdev	stdev	tripplelock
0.25	7.93	0.8	5.68	0.5	4.82	0.3
0.5	8.1	0.7	5.78	0.4	4.71	0.4
0.75	7.94	0.9	5.62	0.6	4.4	0.4
1	8.03	0.8	5.45	0.5	4.64	0.4
1.25	7.96	0.7	5.38	0.4	4.56	0.4
1.5	8	0.8	5.41	0.5	4.56	0.4
1.75	8.11	1	5.33	0.7	4.55	0.5
2	8.18	1.2	5.21	0.9	4.15	0.7
2.25	8.24	0.8	5.11	0.5	4.2	0.4
2.5	8.28	0.9	5.04	0.6	4.24	0.4
2.75	8.22	0.8	5.12	0.5	4.11	0.4
3	8.04	1.3	4.88	0.8	4.07	0.5
3.25	7.91	1.2	4.71	0.7	3.85	0.4
3.5	7.93	1.5	4.65	1	3.81	0.7
3.75	7.98	0.8	4.52	0.3	3.75	0.4
4	7.99	0.9	4.52	0.4	3.68	0.5
4.25	8.05	1.1	4.48	0.6	3.52	0.3
4.5	7.96	1.2	4.52	0.7	3.48	0.4
4.75	7.65	1.3	4.55	0.8	3.41	0.5
5	7.55	1.5	4.44	1	3.36	0.6
5.25	7.68	1.4	4.62	0.9	3.32	0.5
5.5	7.64	1.6	4.42	0.9	3.41	0.5
5.75	7.48	1.4	4.51	0.7	3.33	0.3
6	7.32	1.6	4.58	0.9	3.24	0.5
6.25	7.48	1.5	4.65	0.8	3.4	0.4
6.5	7.58	1.7	4.71	1	3.28	0.6
6.75	7.68	1.6	4.68	0.9	3.33	0.5
7	7.82	1.8	4.82	1.1	3.42	0.7
7.25	7.88	1.5	4.96	0.8	3.34	0.4
7.5	8.21	1.4	4.75	0.7	3.52	0.4
7.75	8.42	1.3	4.85	0.6	3.56	0.5
8	8.75	1.4	4.95	0.7	3.49	0.3
8.25	9.12	1.6	4.99	0.9	3.62	0.5
8.5	9.42	1.5	5.12	0.8	3.68	0.4
8.75	9.75	1.2	5.02	0.5	3.77	0.1
9	9.99	1.8	5.12	1.1	3.82	0.7
9.25	10.15	1.9	5.24	0.8	3.96	0.4
9.5	10.38	1.9	5.38	0.9	3.99	0.5
9.75	10.42	1.8	5.45	1.1	4.12	0.7
10	10.44	2	5.62	0.9	4.23	0.5
10.25	10.48	2	5.75	0.9	4.35	0.5
10.5	10.43	2.1	5.68	1.1	4.36	0.7
10.75	10.46	2.1	5.82	1	4.42	0.6
11	10.37	2.2	5.96	1	4.27	0.6
11.25	10.22	2.3	6.23	1	4.14	0.6
11.5	10.18	2.2	6.45	0.8	4.07	0.8
11.75	10.21	1.8	6.68	1.1	4.2	0.9
12	10.02	1.9	6.72	0.9	4.24	0.7
12.25	9.78	1.7	6.69	0.8	4.26	0.8
12.5	9.65	1.8	6.71	0.9	4.35	0.9
12.75	9.54	1.6	6.58	0.9	4.12	1
13	9.23	1.7	6.32	1	3.96	0.8
13.25	8.88	1.5	6.18	0.8	3.82	0.9
13.5	8.54	1.6	6.07	0.9	3.68	0.8
13.75	8.12	1.4	5.88	0.7	3.35	0.7
14	7.65	1.3	5.72	0.6	3.12	0.9
14.25	7.24	1.4	5.65	0.7	2.99	0.8
14.5	6.95	1.5	5.41	0.8	2.94	0.9
14.75	6.56	1.6	5.24	0.9	2.85	0.7
15	6.32	1.5	5.02	0.8	2.78	0.8
15.25	6.11	1.4	4.85	0.7	2.71	0.9
15.5	5.95	1.6	4.65	0.9	2.61	0.9
15.75	5.74	1.7	4.32	1	2.55	0.9
16	5.55	1.6	4.11	0.9	2.72	0.9
16.25	5.38	1.5	3.78	0.8	2.74	0.8
16.5	5.19	1.6	3.59	0.9	2.71	0.9
16.75	5.01	1.4	3.39	0.7	2.68	0.9
17	4.86	1.5	3.28	0.8	2.51	0.9
17.25	4.66	1.6	3.22	0.9	2.48	0.9
17.5	4.42	1.3	3.24	0.6	2.44	0.9
17.75	4.38	1.1	3.26	0.4	2.43	0.7
18	4.41	1.4	3.12	0.7	2.37	0.7
18.25	4.48	1.3	3.19	0.6	2.39	0.5
18.5	4.56	1.2	3.28	0.5	2.41	0.4
18.75	4.72	1	3.38	0.5	2.56	0.4
19	4.68	1.5	3.48	0.8	2.69	0.7
19.25	4.82	1.6	3.58	0.9	2.72	0.8
19.5	4.95	1.1	3.72	0.6	2.78	0.5
19.75	5.12	1.3	3.92	0.8	2.8	0.7
20	5.32	1.1	4.18	0.6	2.85	0.5
20.25	5.48	1	4.35	0.5	3.07	0.4
20.5	5.75	1	4.61	0.5	3.32	0.4
20.75	5.98	1.3	4.78	0.8	3.58	0.7
21	6.02	0.9	4.95	0.4	3.72	0.4
21.25	6.14	0.8	4.91	0.3	3.88	0.4
21.5	6.35	0.9	4.88	0.4	4.08	0.3
21.75	6.52	0.8	5.02	0.3	4.26	0.4
22	6.48	1.1	5.12	0.6	4.11	0.5
22.25	6.75	1.2	5.02	0.7	4.07	0.6
22.5	6.83	1	5.27	0.5	4.19	0.4
22.75	6.92	1	5.35	0.5	4.28	0.4
23	6.89	1.1	5.45	0.4	4.17	0.5
23.25	7.02	0.8	5.39	0.3	4.3	0.4
23.5	7.12	0.9	5.48	0.4	4.28	0.3
23.75	7.32	0.7	5.32	0.4	4.25	0.4
24	7.48	0.8	5.52	0.3	4.12	0.4

## Sheet: CO
CO
Time	Prelock	stdev	Lock	stdev	stdev	tripplelock
0.25	640	65	420	50	185	50
0.5	635	64	430	54	210	45
0.75	640	65	415	57	220	50
1	670	65	410	56	176	52
1.25	665	63	420	58	150	54
1.5	660	70	430	60	162	53
1.75	640	66	410	55	180	65
2	620	68	390	58	170	52
2.25	580	70	390	52	170	57
2.5	590	74	402	53	220	45
2.75	560	75	385	60	160	48
3	550	72	360	48	210	48
3.25	520	68	345	52	140	49
3.5	500	68	335	55	115	47
3.75	480	68	320	56	130	44
4	440	70	305	42	110	45
4.25	430	74	285	52	152	41
4.5	425	72	290	41	185	42
4.75	415	73	278	43	120	45
5	410	74	296	46	160	41
5.25	390	75	300	47	160	42
5.5	385	72	285	48	165	30
5.75	370	71	270	42	205	35
6	365	66	285	45	178	38
6.25	370	68	270	41	190	38
6.5	385	68	265	42	180	40
6.75	390	69	240	46	170	35
7	405	67	235	48	190	40
7.25	400	68	248	52	165	35
7.5	395	70	252	50	172	36
7.75	405	75	235	54	156	38
8	420	74	240	55	168	40
8.25	435	75	250	58	175	25
8.5	450	74	270	60	170	30
8.75	480	80	260	65	165	35
9	510	79	240	64	140	36
9.25	540	85	280	70	138	45
9.5	580	86	300	75	152	45
9.75	610	96	305	70	175	40
10	620	102	280	76	190	60
10.25	640	105	275	72	200	55
10.5	642	115	320	78	185	65
10.75	636	120	335	75	205	70
11	620	115	350	76	185	65
11.25	580	118	362	74	210	68
11.5	560	105	368	79	175	55
11.75	520	114	360	89	152	64
12	490	116	352	91	186	66
12.25	460	115	342	90	160	65
12.5	440	110	330	85	155	60
12.75	420	105	305	80	140	55
13	410	100	275	75	135	50
13.25	380	95	252	70	120	45
13.5	350	98	240	83	145	68
13.75	330	85	215	70	130	55
14	320	80	201	65	140	50
14.25	310	90	186	75	110	60
14.5	280	68	175	53	130	38
14.75	260	69	162	54	100	39
15	230	70	152	55	105	40
15.25	215	68	144	53	95	38
15.5	220	75	135	60	98	45
15.75	215	80	125	65	85	50
16	218	85	115	70	81	55
16.25	206	74	118	59	84	44
16.5	215	75	125	60	75	45
16.75	223	84	117	69	70	54
17	240	72	135	57	85	42
17.25	280	85	160	70	72	55
17.5	320	85	185	70	90	55
17.75	360	90	198	75	105	60
18	440	85	175	70	110	55
18.25	490	85	199	70	100	55
18.5	510	75	208	60	105	45
18.75	550	80	225	65	120	50
19	590	75	210	60	105	45
19.25	630	80	240	70	115	60
19.5	680	80	260	70	130	60
19.75	670	85	230	75	125	65
20	680	78	280	68	130	58
20.25	640	75	295	65	114	55
20.5	650	72	275	58	118	48
20.75	630	74	300	55	120	45
21	660	75	308	60	106	50
21.25	690	74	318	58	125	48
21.5	670	76	325	55	130	58
21.75	630	72	340	65	120	59
22	580	71	330	70	135	58
22.25	590	71	365	74	152	58
22.5	610	72	375	75	140	55
22.75	580	73	360	71	135	54
23	590	68	340	72	142	56
23.25	570	69	360	65	165	58
23.5	610	68	340	63	180	57
23.75	600	67	380	68	170	55
24	580	72	395	75	152	52

## Sheet: BTEX
BTEX
Time	Prelock	stdev	Lock	stdev	stdev	tripplelock
0.25	8.2	1	5.99	1	3.54	1
0.5	8.1	0.9	5.82	0.9	3.48	0.9
0.75	8.06	0.8	5.46	0.8	3.44	0.8
1	8	0.8	5.97	0.8	3.41	0.8
1.25	8.08	0.9	6.34	0.9	3.1	0.9
1.5	8.31	0.9	5.85	0.9	3.1	0.9
1.75	8.18	0.8	5.49	0.8	3.02	0.8
2	7.7	0.7	5.64	0.7	2.59	0.7
2.25	7.71	0.8	5.16	0.8	3.07	0.8
2.5	7.38	0.8	5.27	0.8	3.24	0.8
2.75	7.28	0.9	5.3	0.9	3.35	0.9
3	7.59	0.8	5.37	0.8	3.28	0.8
3.25	7.77	0.7	5.47	0.7	2.39	0.7
3.5	7.87	0.8	5.06	0.8	2.3	0.8
3.75	7.85	0.7	5.14	0.7	2.3	0.7
4	7.76	0.7	4.72	0.7	3.02	0.7
4.25	7.15	0.7	4.41	0.7	2.34	0.7
4.5	7.07	0.7	4.1	0.7	2.97	0.7
4.75	6.71	0.8	4.15	0.8	2.98	0.8
5	6.69	0.8	4.08	0.8	2.22	0.8
5.25	6.42	1	4.04	1	2.7	1
5.5	6.44	0.7	4.21	0.7	2.86	0.7
5.75	6.21	1	4.39	1	2.73	1
6	6.33	1	4.44	1	2.47	1
6.25	6.48	0.8	4.19	0.8	2.33	0.8
6.5	6.86	0.8	4.21	0.8	2.38	0.8
6.75	6.9	0.9	4.04	0.9	2.42	0.9
7	7.2	0.9	4.38	0.9	2.63	0.9
7.25	7.4	0.8	4.26	0.8	2.45	0.8
7.5	7.6	0.8	4.63	0.8	2.56	0.8
7.75	7.8	0.9	4.98	0.9	2.27	0.9
8	8.1	0.7	5.21	0.7	2.75	0.7
8.25	8.4	0.7	5.05	0.7	2.66	0.7
8.5	8.3	0.9	5.01	0.9	2.77	0.9
8.75	8.5	0.9	5.43	0.9	2.93	0.9
9	8.8	0.8	5.67	0.8	3.2	0.8
9.25	9.2	0.9	5.46	0.9	3.28	0.9
9.5	9.4	0.9	5.26	0.9	3.34	0.9
9.75	9.3	1	5.68	1	3.16	1
10	9.5	1	6.06	1	3.25	1
10.25	9.4	1	6.17	1	3.36	1
10.5	9	1	5.93	1	3.41	1
10.75	8.8	0.9	6.17	0.9	3.5	0.9
11	8.6	1.1	6.07	1.1	3.65	1.1
11.25	8.4	1.4	5.78	1.4	3.7	1.4
11.5	8.3	1.5	6.34	1.5	3.39	1.5
11.75	8.1	1.4	6.74	1.4	3.41	1.4
12	7.7	1.5	6.16	1.5	3.28	1.5
12.25	7.6	1.4	5.9	1.4	3.32	1.4
12.5	7.5	1.5	5.27	1.5	3.14	1.5
12.75	7.4	1.6	6.14	1.6	3.2	1.6
13	7.5	1.4	5.65	1.4	3	1.4
13.25	7.6	1.5	5.07	1.5	3.12	1.5
13.5	7.4	1.4	4.9	1.4	2.57	1.4
13.75	7.2	1.6	4.86	1.6	2.54	1.6
14	7	1.4	4.62	1.4	2.51	1.4
14.25	6.8	1.5	4.74	1.5	2.54	1.5
14.5	6.6	1.4	4.83	1.4	2.58	1.4
14.75	6.5	1.4	4.94	1.4	2.37	1.4
15	6.7	1.4	4.54	1.4	2.52	1.4
15.25	6.6	1.4	4.46	1.4	2.43	1.4
15.5	6.8	1.3	4.32	1.3	2.4	1.3
15.75	6.9	1.4	4.4	1.4	2.45	1.4
16	7.2	1.3	4.46	1.3	2.5	1.3
16.25	7.3	1.2	4.41	1.2	2.77	1.2
16.5	7.4	1.1	4.71	1.1	3.04	1.1
16.75	7.5	1.1	5.03	1.1	2.74	1.1
17	7.7	0.9	5.1	0.9	2.8	0.9
17.25	7.9	0.9	5.01	0.9	2.5	0.9
17.5	8.3	0.9	5.02	0.9	2.59	0.9
17.75	8.2	0.9	4.64	0.9	2.94	0.9
18	8.6	0.9	5.04	0.9	3.24	0.9
18.25	8.7	0.9	4.77	0.9	2.94	0.9
18.5	8.6	0.9	5.1	0.9	3.21	0.9
18.75	8.5	1	5.3	1	2.66	1
19	8.4	1	5.16	1	2.93	1
19.25	8.5	1	4.99	1	3.14	1
19.5	8.6	1	4.87	1	3.24	1
19.75	8.7	0.9	4.73	0.9	2.99	0.9
20	8.7	0.8	4.76	0.8	3.37	0.8
20.25	8.5	0.8	5	0.8	3.17	0.8
20.5	8.2	0.8	5.1	0.8	3.77	0.8
20.75	7.8	0.7	5.4	0.7	3.45	0.7
21	7.6	0.7	5.14	0.7	3.34	0.7
21.25	7.5	0.7	5.84	0.7	2.82	0.7
21.5	7.6	0.7	5.89	0.7	2.74	0.7
21.75	7.7	0.6	5.57	0.6	2.79	0.6
22	7.8	0.5	5.56	0.5	3.33	0.5
22.25	7.6	0.5	5.08	0.5	3.44	0.5
22.5	7.7	0.7	5.64	0.7	3.14	0.7
22.75	7.9	0.7	5.03	0.7	3.06	0.7
23	8.2	0.7	4.27	0.7	2.9	0.7
23.25	8.1	0.8	4.88	0.8	2.97	0.8
23.5	8.1	0.7	5.01	0.7	3.16	0.7
23.75	7.8	0.7	5.06	0.7	3.55	0.7
24	7.9	0.7	4.63	0.7	3.57	0.7

## Sheet: SO2
SO2
Time	Prelock	stdev	Lock	stdev	stdev	tripplelock
0.25	2.02	0.3	0.96	0.25	0.82	0.1
0.5	1.85	0.4	0.95	0.32	0.88	0.1
0.75	1.65	0.4	0.87	0.35	0.71	0.1
1	1.42	0.4	0.93	0.35	0.72	0.1
1.25	1.35	0.4	0.87	0.37	0.65	0.1
1.5	1.24	0.4	0.83	0.36	0.67	0.1
1.75	1.21	0.5	0.81	0.35	0.64	0.2
2	1.18	0.7	0.8	0.32	0.73	0.2
2.25	1.26	0.4	0.84	0.28	0.74	0.1
2.5	1.32	0.4	0.81	0.29	0.66	0.1
2.75	1.21	0.4	0.9	0.32	0.75	0.1
3	1.16	0.5	0.78	0.32	0.72	0.2
3.25	1.05	0.4	0.8	0.28	0.67	0.1
3.5	1.12	0.7	0.76	0.29	0.69	0.2
3.75	1.1	0.4	0.71	0.24	0.7	0.1
4	1.08	0.5	0.78	0.25	0.69	0.1
4.25	1.04	0.3	0.73	0.28	0.64	0.1
4.5	1.1	0.4	0.81	0.29	0.64	0.25
4.75	1.21	0.5	0.86	0.25	0.65	0.1
5	1.18	0.6	0.75	0.35	0.72	0.1
5.25	1.24	0.5	0.86	0.25	0.72	0.1
5.5	1.17	0.5	0.83	0.25	0.81	0.1
5.75	1.24	0.3	0.84	0.28	0.65	0.1
6	1.28	0.5	0.83	0.25	0.69	0.2
6.25	1.21	0.4	0.83	0.25	0.64	0.25
6.5	1.28	0.6	1	0.35	0.68	0.1
6.75	1.45	0.5	0.87	0.25	0.7	0.15
7	1.6	0.7	0.95	0.35	0.68	0.25
7.25	1.84	0.4	0.82	0.25	0.65	0.25
7.5	1.96	0.4	1.12	0.25	0.61	0.25
7.75	2.01	0.5	0.87	0.32	0.68	0.25
8	2.15	0.3	1.09	0.35	0.64	0.25
8.25	2.05	0.5	1.32	0.35	0.65	0.25
8.5	2.19	0.4	1.45	0.34	0.72	0.25
8.75	2.16	0.1	1.38	0.35	0.75	0.25
9	2.33	0.7	1.21	0.25	0.78	0.2
9.25	2.45	0.4	1.52	0.35	0.82	0.25
9.5	2.48	0.5	1.42	0.35	0.89	0.24
9.75	2.54	0.7	1.38	0.34	0.92	0.26
10	2.63	0.5	1.65	0.28	0.96	0.24
10.25	2.72	0.5	1.41	0.29	0.88	0.25
10.5	2.81	0.7	1.54	0.28	0.93	0.2
10.75	2.86	0.6	1.77	0.35	0.87	0.18
11	2.75	0.6	1.82	0.35	0.96	0.14
11.25	2.79	0.6	1.74	0.35	1.02	0.16
11.5	2.82	0.8	1.68	0.42	0.98	0.24
11.75	2.75	0.9	1.52	0.42	0.96	0.26
12	2.83	0.7	1.47	0.45	1.02	0.25
12.25	2.63	0.8	1.59	0.45	0.87	0.24
12.5	2.51	0.9	1.63	0.46	0.96	0.25
12.75	2.43	1	1.42	0.47	1.02	0.18
13	2.24	0.8	1.52	0.48	1.01	0.15
13.25	2.14	0.9	1.2	0.45	0.96	0.21
13.5	2.05	0.8	1.28	0.45	0.85	0.24
13.75	2.05	0.7	1.32	0.46	0.75	0.25
14	1.98	0.9	1.42	0.42	0.85	0.26
14.25	2.01	0.8	1.24	0.42	0.93	0.24
14.5	1.97	0.9	1.18	0.45	0.75	0.24
14.75	1.85	0.7	1.32	0.44	0.85	0.25
15	1.72	0.8	1.15	0.45	0.78	0.25
15.25	1.59	0.9	1.2	0.48	0.73	0.25
15.5	1.62	0.9	1.18	0.48	0.84	0.28
15.75	1.72	0.9	1.09	0.48	0.89	0.28
16	1.78	0.9	1.01	0.52	0.85	0.27
16.25	1.68	0.8	1.01	0.47	0.85	0.29
16.5	1.72	0.9	1.04	0.42	0.75	0.28
16.75	1.83	0.9	1.14	0.45	0.68	0.26
17	1.78	0.9	1.05	0.46	0.72	0.25
17.25	1.84	0.9	1.15	0.4	0.74	0.25
17.5	1.75	0.9	1.14	0.38	0.68	0.26
17.75	1.95	0.7	1.21	0.39	0.68	0.24
18	1.82	0.7	1.2	0.37	0.75	0.26
18.25	1.85	0.5	1.18	0.42	0.82	0.28
18.5	2.01	0.4	1.35	0.41	0.92	0.28
18.75	2.27	0.4	1.33	0.38	0.85	0.29
19	2.41	0.7	1.3	0.37	0.78	0.26
19.25	2.58	0.8	1.37	0.42	0.93	0.24
19.5	2.77	0.5	1.21	0.44	1.02	0.25
19.75	2.85	0.7	1.36	0.46	0.85	0.26
20	2.92	0.5	1.48	0.47	0.96	0.2
20.25	2.92	0.4	1.52	0.42	0.85	0.25
20.5	2.79	0.4	1.62	0.41	0.78	0.25
20.75	2.74	0.7	1.52	0.42	0.84	0.25
21	2.53	0.4	1.48	0.38	0.92	0.24
21.25	2.51	0.4	1.35	0.35	0.76	0.26
21.5	2.4	0.3	1.42	0.35	0.77	0.25
21.75	2.4	0.4	1.25	0.35	0.7	0.2
22	2.32	0.5	1.32	0.39	0.75	0.24
22.25	2.21	0.6	1.21	0.36	0.9	0.24
22.5	2.3	0.4	1.2	0.37	0.96	0.25
22.75	2.24	0.4	1.25	0.38	1	0.26
23	2.08	0.5	1.42	0.35	0.95	0.24
23.25	1.99	0.4	1.38	0.35	0.96	0.25
23.5	2.09	0.3	1.45	0.35	0.94	0.27
23.75	2.26	0.4	1.34	0.35	0.98	0.28
24	2.18	0.4	1.12	0.35	0.96	0.29

## Sheet: NH3
NH3
Time	Prelock	stdev	Lock	stdev	stdev	tripplelock
0.25	5.28	0.36	4.88	0.33	4.93	0.23
0.5	5.24	0.42	4.95	0.39	4.96	0.29
0.75	5.29	0.25	4.98	0.22	4.94	0.12
1	5.32	0.26	4.98	0.23	4.99	0.13
1.25	5.32	0.19	5.03	0.16	4.96	0.06
1.5	5.27	0.21	5.03	0.18	4.95	0.08
1.75	5.26	0.18	5.02	0.15	5.05	0.05
2	5.24	0.27	5.08	0.24	4.91	0.14
2.25	5.28	0.28	5.03	0.25	4.9	0.15
2.5	5.35	0.2	5.09	0.17	4.93	0.07
2.75	5.26	0.29	5.14	0.26	4.92	0.16
3	5.24	0.26	5.11	0.23	4.89	0.13
3.25	5.26	0.21	5.09	0.18	4.9	0.08
3.5	5.24	0.23	5.04	0.2	4.86	0.1
3.75	5.23	0.24	5	0.21	4.88	0.11
4	5.27	0.23	4.98	0.2	4.9	0.1
4.25	5.26	0.18	4.99	0.15	4.97	0.05
4.5	5.32	0.18	5.05	0.15	4.9	0.05
4.75	5.29	0.19	5.09	0.16	4.93	0.06
5	5.26	0.26	5.1	0.23	4.92	0.13
5.25	5.24	0.26	5.14	0.23	4.89	0.13
5.5	5.32	0.35	5.09	0.32	4.88	0.22
5.75	5.33	0.19	5.11	0.16	4.84	0.06
6	5.31	0.23	5.08	0.2	4.92	0.1
6.25	5.34	0.18	5.04	0.15	4.92	0.05
6.5	5.38	0.22	5.06	0.19	4.92	0.09
6.75	5.36	0.24	5.09	0.21	4.87	0.11
7	5.42	0.22	5.07	0.19	4.88	0.09
7.25	5.45	0.19	5.07	0.16	4.92	0.06
7.5	5.38	0.15	5.09	0.12	4.91	0.02
7.75	5.47	0.22	5.18	0.19	4.92	0.09
8	5.46	0.18	5.11	0.15	4.95	0.05
8.25	5.47	0.19	5.16	0.16	4.87	0.06
8.5	5.48	0.26	5.05	0.23	4.9	0.13
8.75	5.51	0.29	5.12	0.26	4.86	0.16
9	5.51	0.32	5.17	0.29	4.82	0.19
9.25	5.61	0.36	5.19	0.33	4.84	0.23
9.5	5.66	0.43	5.21	0.4	4.83	0.3
9.75	5.67	0.46	5.14	0.43	4.84	0.33
10	5.71	0.5	5.11	0.47	4.89	0.37
10.25	5.68	0.42	5.04	0.39	4.93	0.29
10.5	5.7	0.47	5.21	0.44	4.8	0.2
10.75	5.69	0.41	5.24	0.38	4.83	0.28
11	5.7	0.5	5.26	0.47	4.89	0.2
11.25	5.73	0.56	5.32	0.53	4.89	0.2
11.5	5.74	0.52	5.24	0.49	4.92	0.2
11.75	5.75	0.5	5.29	0.47	4.96	0.2
12	5.73	0.56	5.33	0.53	4.92	0.2
12.25	5.72	0.41	5.34	0.38	4.95	0.28
12.5	5.62	0.5	5.26	0.47	4.95	0.21
12.75	5.63	0.56	5.35	0.53	4.89	0.22
13	5.61	0.55	5.26	0.52	4.96	0.28
13.25	5.65	0.5	5.33	0.47	4.91	0.26
13.5	5.64	0.39	5.36	0.36	4.91	0.26
13.75	5.63	0.29	5.38	0.26	4.88	0.16
14	5.68	0.39	5.22	0.36	4.86	0.26
14.25	5.58	0.47	5.32	0.44	4.9	0.24
14.5	5.62	0.29	5.21	0.26	4.92	0.16
14.75	5.72	0.39	5.33	0.36	4.96	0.26
15	5.68	0.32	5.26	0.29	4.91	0.19
15.25	5.64	0.27	5.22	0.24	4.94	0.14
15.5	5.62	0.38	5.22	0.35	4.98	0.25
15.75	5.66	0.43	5.24	0.4	4.99	0.22
16	5.61	0.39	5.23	0.36	4.92	0.21
16.25	5.68	0.39	5.28	0.36	4.96	0.23
16.5	5.55	0.29	5.23	0.26	4.92	0.16
16.75	5.54	0.22	5.31	0.19	4.94	0.09
17	5.52	0.26	5.2	0.23	4.9	0.13
17.25	5.48	0.28	5.14	0.25	4.91	0.15
17.5	5.46	0.22	5.16	0.19	4.9	0.09
17.75	5.1	0.22	5.17	0.19	4.9	0.09
18	5.38	0.29	5.16	0.26	4.9	0.16
18.25	5.28	0.36	5.14	0.33	4.92	0.23
18.5	5.33	0.46	5.19	0.43	4.97	0.18
18.75	5.41	0.39	5.21	0.36	5	0.16
19	5.42	0.32	5.11	0.29	4.95	0.19
19.25	5.46	0.47	5.18	0.44	4.84	0.16
19.5	5.41	0.56	5.16	0.53	4.78	0.14
19.75	5.35	0.39	5.1	0.36	4.82	0.14
20	5.46	0.5	5.12	0.47	4.92	0.25
20.25	5.35	0.39	5.04	0.36	4.88	0.21
20.5	5.24	0.32	5.08	0.29	4.81	0.18
20.75	5.31	0.38	5.1	0.35	4.88	0.15
21	5.24	0.46	5.13	0.43	4.89	0.14
21.25	5.36	0.3	5.14	0.27	4.9	0.16
21.5	5.28	0.31	5.1	0.28	4.81	0.14
21.75	5.34	0.24	5.12	0.21	4.8	0.15
22	5.29	0.29	5.1	0.26	4.83	0.16
22.25	5.33	0.44	5.08	0.41	4.85	0.11
22.5	5.35	0.5	5.1	0.47	4.88	0.14
22.75	5.42	0.54	5.06	0.51	4.85	0.15
23	5.35	0.49	5.04	0.46	4.9	0.17
23.25	5.31	0.5	5.05	0.47	4.85	0.15
23.5	5.36	0.48	4.99	0.45	4.91	0.21
23.75	5.28	0.52	4.98	0.49	4.94	0.22
24	5.39	0.5	5.08	0.47	4.95	0.26

## Sheet: s.radiation
Solar radiation
Time	Prelock	stdev	Lock	stdev	stdev	tripplelock
5	0	0	0	0	0	0
5.25	0	0	0	0	0	0
5.5	0	0	0	0	0	0
5.75	5	3.2	6	4	14	6
6	28	12	18	8	35	10
6.25	52	16	65	21	60	23
6.5	80	28	90	33	96	35
6.75	108	38	114	43	120	45
7	126	45	130	50	145	52
7.25	136	48	148	53	165	55
7.5	158	48	169	53	185	55
7.75	176	52	190	57	220	59
8	205	58	224	63	245	65
8.25	218	64	235	69	260	71
8.5	247	68	264	73	295	75
8.75	264	74	280	79	310	81
9	290	75	315	80	345	82
9.25	330	78	360	83	390	85
9.5	375	82	400	87	420	89
9.75	400	85	420	90	454.5	92
10	430.9	88	452	93	483.7	95
10.25	469	86	485	91	510	93
10.5	489	88	502	93	530	95
10.75	515.5	86	530	91	560	93
11	547.4	88	552	93	580	95
11.25	560	90	580	95	605	97
11.5	567.1	92	595	97	618	99
11.75	580	88	605	93	630	95
12	592	94	618	99	638	101
12.25	594	96	625	101	640	103
12.5	598	98	620	103	642	105
12.75	602	96	624	101	640	103
13	590	98	620	103	642	105
13.25	580	88	615	93	635	95
13.5	565	95	606	100	624	102
13.75	540	96	585	101	610	103
14	510	94	550	99	600	101
14.25	470	88	524	93	570	95
14.5	420	86	470	91	540	93
14.75	386	85	430	90	501	92
15	340	84	405	89	475	91
15.25	315	80	370	85	430	87
15.5	284	76	330	81	398	83
15.75	251	78	290	83	354	85
16	214	74	245	79	310	81
16.25	176	69	212	74	275	76
16.5	135	68	185	73	222	75
16.75	104	58	164	63	186	65
17	95	44	124	49	145	51
17.25	80	43	104	48	130	50
17.5	65	30	86	35	97	37
17.75	55	27	68	32	75	34
18	40	22	48	27	54	29
18.25	30	12.8	40	17.8	46	19.8
18.5	12	6.4	18	11.4	27	13.4
18.75	0	0	10	0	14	2
19	0	0	0	0	0	0
19.25	0	0	0	0	0	0
19.5	0	0	0	0	0	0
19.75	0	0	0	0	0	0
20	0	0	0	0	0	0

[truncated: 2 more sheets: temp, RH]
